# Supplementary material for: Effects of Macrococcus caseolyticus on the Volatile Flavor Substances of Chinese-Style Sausage
Source: Metabolites. 2025 Aug 26;15(9):570. doi: 10.3390/metabo15090570 (PMC12471690; doi:10.3390/metabo15090570)
Supplement: Supplementary file 1 [file metabolites-15-00570-s001.zip]

Archive with 1 entries (1 files):
- metabolites-3820030-Table S1.pdf
